# Supplementary material for: A Homozygous Loss-of-Function Mutation in MSH5 Abolishes MutSγ Axial Loading and Causes Meiotic Arrest in NOA-Affected Individuals
Source: Int J Mol Sci. 2022 Jun 10;23(12):6522. doi: 10.3390/ijms23126522 (PMC9224491; doi:10.3390/ijms23126522)
Supplement: Supplementary file 1 [file ijms-23-06522-s001.zip]

Archive with 1 entries (1 files):
- ijms-1739995-supplementary.pdf
